# Supplementary material for: Diet of the wild boar (Sus scrofa): implications for management in forest-agricultural and urban environments in South Korea
Source: PeerJ. 2019 Oct 11;7:e7835. doi: 10.7717/peerj.7835 (PMC6791346; doi:10.7717/peerj.7835)
Supplement: Supplemental Information 1 [file peerj-07-7835-s001.xlsx]

## Sheet: diet
number	site	season	sex	stems-leaves	roots	seeds	invertebrate	mammals	birds	amphibian	chestnut	rice	apple	corn	potatoes	sweetpotato	fleshfruit	acorn	food waste	N. of earthworm
1	geochang	spring	male	2.22	5.85	11.2	0	0	0	0.05	0	0	0	0	0	0	0	0	0	0
2	geochang	spring	female	9.51	3.9	0	0.08	0	0	0	0	0	0	0	0	0	0	0	0	0.5385
3	geochang	spring	female	6.09	0.53	0	0.09	0	0	0	0	0	0	0	0	0	0	0	0	0.5385
4	geochang	spring	male	16.09	0	54.01	0.15	0	0	0	0	0	0	0	0	0	0	0	0	3.7695
5	geochang	spring	male	0.48	0	0	0	0	0	0	0	0	0	0	0	0	0	0	0	0
6	geochang	spring	male	4.86	0.39	0	0.33	0	0	0	0	0	0	0	0	0	0	0	0	0.5385
7	geochang	summer	male	0	0	0	0	0	0	0	0	0	0	0	0	0	1.88	0	0	0.5385
8	geochang	summer	female	0	0	0.15	0.06	0	0	0	0	0	0	0	0	0	1.31	0	0	0
9	geochang	summer	male	5.28	0.13	0	0	0	0	0	0	0	0	0	0	0	0	0	0	0
10	geochang	summer	female	0.18	0	0	0.23	0	0	0	0	0	0	2.47	0	0	0	0	0	1.5078
11	geochang	summer	female	0.67	0	0.38	0.35	0	0	0	0	0	20.22	0	0	0	0	0	0	9.693
12	geochang	summer	female	4.77	0	0	0	0	0	0	0	0	7.93	0	0	0	0	0	0	5.385
13	geochang	summer	female	0.06	10.14	0	0	0	0	0	0	0	0	0	0	0	0	0	0	0.5385
14	geochang	summer	male	10.03	1.28	0	0.16	0	0	0	0	0	0	0	0	0	0	0	0	4.8465
15	geochang	summer	male	0.21	0	0.06	0	0	0	0	0	0	15.4	0	0	0	0	0	0	0
16	geochang	summer	female	11.06	0	0	0	0	0	0	0	0	0	0	0	0	0	0	0	9.1545
17	geochang	summer	female	7.22	0	0	0	0	0	0	0	0	0	0	0	0	0	0	0	4.8465
18	geochang	summer	male	1.84	0	0.09	0	0	0	0	0	0	0	0	0	0	0	0	0	0.5385
19	geochang	summer	male	0	8.41	0	0	4.98	0	0	0	0	0	0	0	0	0	0	0	0
20	geochang	summer	male	15.69	0	6.86	0	0	0	0	0	0	0	0	0	0	0.42	0	0	0
21	geochang	summer	female	1.58	0	0.5	0.07	0	0	0	0	0	17.38	0	0	0	0	0	0	14.5395
22	geochang	summer	male	2.63	0	0.27	0.08	0	0	0	0	0	9.69	0	0	0	0	0	0	2.154
23	geochang	summer	male	3.49	0	0	0	0	0	0	0	0	0	0	0	12.43	0	0	0	0
24	geochang	summer	female	0.35	0.39	0	0	0	1.96	0	0	0	0	0	0	36.34	0	0	0	0.5385
25	geochang	summer	female	11.72	0	0	0	0	0	0	0	0	0	0	0	0	1.74	0	0	3.231
26	geochang	summer	male	2.69	4.48	0	0.32	0	0	0	0	0	0	0	0	0	3.3	0	0	0
27	geochang	summer	male	2.62	5.8	0	0	0	0	0	0	0	0	0	0	0	0	0	0	0
28	geochang	summer	male	0.2	8.2	0	0	0	0	0	0	0	0	0	0	0	0	0	0	0
29	geochang	summer	female	14.58	0	0	0.07	0	0	0	0.37	0	0	0	0	0	0	0	0	5.385
30	geochang	summer	female	6.57	1.98	0	0	0	0	0	0.22	0	0	0	0	0	0	0	0	12.3855
31	geochang	summer	male	36.03	0	0	0.04	0	0	0	0	0	0	0	0	0	0	0	0	2.154
32	geochang	summer	male	0	0	0.35	0	0	0	0	0	0	21.25	0	0	0	0	0	0	8.0775
33	geochang	summer	male	0.3	0	0	0	0	0	0	0	19.13	0	0	0	0	0	0	0	0
34	geochang	summer	male	0	0	0	0.2	0	0	0	0	0	5.08	4.8	0	0	0	0	0	9.1545
35	geochang	summer	male	0.28	0	0	0	0	0	0	0	0	10.57	0	0	0	0	0	0	1.6155
36	geochang	summer	male	0	0	0	0	0	0	0	0	8.23	0	0	0	0	0	0	0	2.6925
37	geochang	summer	male	0.71	0.14	1.46	0	0	0	0	0	12.95	0	0	0	0	0	0	0	0.5385
38	geochang	summer	female	1.07	0	0	0	0	0	0	0	20.94	0	0	0	0	0	0	0	0
39	geochang	summer	female	0	0	0	0.17	0	0	0	0	4.98	0	0	0	0	0	0	0	0
40	geochang	summer	male	3.08	0	0	0	0	0	0	0	0	0	14.77	0	0	0	0	0	0
41	geochang	summer	male	0.09	0.46	0	0	0	0	0	0	15.96	0	0	0	0	0	0	0	0
42	geochang	summer	male	0.24	0	0	0	0	0	0	0	16.82	0	0	0	0	0	0	0	1.6155
43	geochang	summer	female	0	0	0	0.08	0	0	0	0	29.6	0	0	0	0	0	0	0	0.5385
44	geochang	summer	male	0.16	0	0	0.86	0	0	0	0	14.64	0	0	0	0	0	0	0	0
45	geochang	summer	male	0.43	0	0	0	15.22	0	0	0	0	0	0	0	0	0	0	0	51.696
46	geochang	summer	male	3.93	0	0	0	0	0	0	4.17	0	1.99	0	0	0	0	0	0	63.543
47	geochang	autumn	male	8.23	0	0.73	0.54	0	0	0	0	0	0	0	0	0	0	0	0	2.8002
48	geochang	autumn	female	1.27	0	0	0.42	0	0	0	5.26	0.14	0	0	0	0	0	0	0	5.9235
49	geochang	autumn	female	3.14	0	0	0	0	0	0	48.4	18.6	0	0	0	0	0	0	0	0.5385
50	geochang	autumn	male	2.11	0	0	0	0	0	0	0	12.39	0	0	0	0	0	0	0	1.077
51	geochang	autumn	female	0	0.4	0.12	0	0.54	0	0	8.2	0	0	0	0	0	0	0	0	0
52	geochang	autumn	male	0	0	0	0.44	0.06	0	0	10.2	0.33	0	0	0	0	0	0	0	3.231
53	geochang	autumn	female	0.5	0	0.26	0.01	0	0	0	11.6	0	0	0	0	0	0	0	0	0
54	geochang	autumn	female	0	0	0	0.16	0.19	0.12	0	26.01	0	0	0	0	0	0	0	0	0
55	geochang	autumn	female	0.9	0	0	0.2	0	0	0	10.2	0.4	0	0	0	0	0	0	0	0.5385
56	geochang	autumn	female	0.94	0	0.09	0.26	0	0	0	38.54	0	0	0	0	0	0	0	0	0
57	geochang	autumn	male	0	0	0	0.21	0	0	0	7.59	3.3	0	0	0	0	0	0	0	0
58	geochang	autumn	female	0.89	0	0	0.06	0	0	0	9.14	0	0	0	0	0	4.96	0.05	0	0
59	geochang	autumn	male	0.1	0	0	0.3	0	0	0	14.3	0.25	0	0	0	0	0	0	0	0
60	geochang	autumn	female	0	0	0	0.1	0	0	0	29.5	4.2	0	0	0	0	0	0	0	1.077
61	geochang	autumn	male	0.26	0	0	0	0	0	0	4.72	0	0	0	0	0	0	0	0	1.077
62	geochang	autumn	female	11.54	0	0	0.19	0	0	0	2.32	0	0	0	0	0	9.08	0	0	0
63	geochang	autumn	female	0.13	0.33	27.39	0	0	3.75	0	0	0	14.23	0	0	0	0	0	0	0
64	geochang	autumn	female	0	0	0	0	0	0	0	0	22.47	0	0	0	0	0	0	0	0
65	geochang	autumn	female	1.49	0	0	0.05	0	0	0	0.97	0	0	0	0	0	0	0	0	0
66	geochang	autumn	female	0	0.92	0	0	0	0	0	0.19	0.09	11.55	0	0	0	0	0	0	0
67	geochang	autumn	male	0	0	0	0	18.7	0	0	0	0	9.78	0	0	0	0	0	0	0
68	geochang	autumn	female	13.63	0	0.28	0	0	0	0	0	0	1.84	0	0	0	0	0	0	7.1082
69	geochang	winter	male	0.07	0.58	0	0	0	0	0	4.45	0	0	0	0	0	0.32	0.32	0	0
70	geochang	winter	female	0	14.59	0	0	0	0	7.21	0	9.08	0	0	0	0	0	0	0	0
71	geochang	winter	male	0	0	0.62	0	0	0	0.63	0.11	6.07	0	0	0	0	0	0	0	0
72	geochang	winter	male	0	11.04	0	0	0	0	0	0	0	0	0	0	0	0	0	0	0
73	geochang	winter	female	15.24	33.64	8.19	0	0	0	0	0	0	0	0	0	0	0	0	0	0
74	geochang	winter	female	0	0.24	0	0	0	0	0	0	0	10.16	0	0	0	0	0	0	0
75	geochang	winter	male	2.495	0.06	0	0	0	0	0	0	0	0.39	0	0	0	0	0	0	0
76	geochang	winter	male	0	5.36	0	0	0	0	0	0	0	0	0	0	0	0	0	0	0
77	geochang	winter	female	1.55	0.5	0	0	0	0	0	0	0	0	0	0	0	0	0	0	0
78	geochang	winter	female	16.75	0	0	0	0	0	0	0	0	0	0	0	0	0	0	0	0
79	geochang	winter	female	13.51	0	0	0	0	0	0	0.14	0	0	0	0	0	0	0	0	0
80	geochang	winter	female	4.59	2.32	0	0	0	0	0	0.17	0.04	0	0	0	0	0	0	0	0
81	geochang	winter	male	0	16.22	0	0	0	0	0	0	0	0	0	0	0	0	0	0	0
82	geochang	spring	female	0	8.85	0	0	0	0	0	0	0	0	0	0	0	0	0	0	0
83	geochang	spring	female	0	8.07	0	0	0	0	0	0	0	0	0	0	0	0	0	0	0
84	geochang	spring	male	0	5.94	0	0	0	0	0	0	0	0	0	0	0	0	0	0	0
85	geochang	spring	female	7.31	13.55	0	0	0	0	0	0	0	0	0	0	0	0	0	0	0
86	geochang	spring	female	0	32.1	0	0	0	0	0	0	0	0	0	0	0	0	0	0	0
87	geochang	spring	male	6.66	0.22	5.61	0.1	0	0	0.37	0	0	0	0	0	0	0	0	0	0
88	geochang	spring	male	4.48	0.12	0.31	0	0	0	0	0	0	0	0	0	0	0	0	0	0.5385
89	geochang	summer	female	7.51	11.48	0	0	0	0	0	0	0	0	0	0	0	0.17	0	0	0
90	geochang	summer	male	1.74	5.5	0	0.34	0.15	0	0	0	0	0	0	0	0	0	0	0	3.7695
91	geochang	summer	male	0	0	0	0.16	0	0	0	0	0	0	2.42	0	9.82	0	0	0	0
92	geochang	summer	female	3.12	3.29	0	2.21	0	0	0	0	0	0	0	0	0	0	0	0	3.7695
93	geochang	summer	female	0	2.91	0	0	0	0	0	0	0	0	0	2.615	0	0	0	0	0
94	geochang	summer	female	0	0	0	0.18	0	0	0	0	6.37	0	0	0	0	0	0	0	10.77
95	geochang	autumn	male	0	0	0	0	0	0	0	2.41	0.32	0	0	0	0	0	0	0	0
96	geochang	autumn	male	0	0	0	0.18	0	0	0.24	0.36	19.32	0	0	0	0	0	0	0	0
97	geochang	winter	male	2.82	0	0	0.11	0	0	0	0.08	3.23	0	0	0	0	0	0	0	0
98	geochang	winter	male	0	1.87	0	0.21	0	0	0.15	7.73	0	0	0	0	0	0	0	0	0
99	geochang	winter	female	14.21	0	0	0	0	0	0	0	0	0	0	0	0	0	0	0	0
100	geochang	winter	male	5.47	0	0	0	0	0	0	0	0	0	0	0	0	0	0.53	0	0
101	geochang	spring	female	12.09	0	0	0	0	0	0	0	0	0	0	0	0	0	1.28	0	3.65318
102	geochang	summer	male	0	0	0	0	0	0	0	0	0	0	0	0	0	23.98	0	0	6.39415
103	geochang	summer	female	20.45	0	0	0	0	0	0	0	0	0	0	0	0	0	0	0	2.8702
104	geochang	autumn	male	0	0	5.28	0	0	0	0	0.28	8.07	0	0	0	0	0	0	0	0
105	geochang	autumn	male	0	0	0	0	0	0	0	14.84	0	0	0	0	0	0	0	0	0.882781
106	geochang	autumn	male	0	0	0	0	0	0	0	0	19.59	0	0	0	0	0	0	0	0
107	geochang	winter	female	0	24.62	0	0	0	0	0	0	0	0	0	0	0	0	0	0	0
108	geochang	winter	male	0	16.37	0	0	0	11.48	0	0	0	0	0	0	0	0	0	0	0
109	geochang	winter	male	0	34.28	0	0	0	0	0	0	0	0	0	0	0	0	0	0	0
110	geochang	winter	female	3.23	6.23	0	0	0	0	0	0.35	0	0	0	0	0	0	0	0	0
111	geochang	winter	female	0	10.82	0	0	0	0	0	0	0	0	0	0	0	0	0.07	0	0
112	geochang	winter	male	0.92	0	0	0.59	0	0	0	0	0	0	0	0	0	0	2.93	0	0
113	geochang	winter	male	0	21.71		0	0	0	0	0.81	0	0	0	0	0	0	0	0	0
114	geochang	spring	female	1.64	0	0	0.3	0	0	0	0	0	0.77	0	0	0	0	0	0	1.2924
115	geochang	spring	female	0	29.17	0	0	0	0	0	0	0	0	0	0	0	0	0	0	0
116	geochang	spring	male	0	20.33	0	0	0	0	0	0	0	0	0	0	0	0	0	0	0
117	geochang	spring	female	2.19	9.92	0	0	0	0	0	0	0	0	0	0	0	0	0	0	0.986532
118	geochang	summer	male	0.12	0	0	0	0	0	0	0	0	0	0	0	0	9.35	0	0	0.378386
119	geochang	summer	male	0	0	0	0	0	0	0	0	0	0	0	0	0	2.69	0	0	7.9698
120	geochang	summer	male	3.86	0	0	0	0	0	0	0	0	11.21	0	0	0	0	0	0	1.22347
121	geochang	summer	male	0.72	0	0	0	0	0	0	0	0	7.88	0	0	0	0	0	0	3.66467
122	geochang	summer	male	5.68	0.27	0	0	2.7	0	0	0	0	0	0	0	0	0	0	0	1.70381
123	geochang	autumn	male	0	0	0	1.72	0	0	0	2.64	8.19	0	0	0	0	0	0	0	2.95816
124	geochang	autumn	female	7.93	0	0	2.15	0	0	6.72	0	0.52	0	0	0	0	4.83	0	0	15.4109
125	geochang	autumn	male	0	0	0	0.9	0	0	0	0.14	31.15	0	0	0	0	0	0.21	0	0
126	geochang	autumn	female	4	0.82	0	0.63	0	0	0	0	0	0	0	0	0	0	0	0	72.2193
127	geochang	autumn	female	0.08	11.59	0	0	0	0	0	2.82	0	0	0	0	0	0	0	0	0
128	geochang	autumn	male	0.2	0	0	0	0	0	0	13.74	0	0.23	0	0	0	0	0	0	15.4571
129	geochang	autumn	male	0.4	0	0.33	0.63	0	0	0	6.39	0	0	0	0	0	0	0.6	0	1.20983
130	geochang	autumn	male	0	0	0	0.57	0	0	0	2.63	8.69	0	0	0	0	0	0	0	2.51946
131	geochang	autumn	male	0	0	0	0.52	0	0	0	2.88	5.53	0	0	0	0	0	0	0	2.513
132	geochang	autumn	male	0	0	0	0.08	0	0	0	9.15	0	0	0	0	0	0	0	0	0
133	geochang	autumn	female	0	8.77	0.26	0.34	0	0	0	3.96	0	0	0	0	0	0	0.18	0	0
134	geochang	autumn	female	0.07	0	0	0.53	0	0	0	5.76	0	0	0	0	0	0	0	0	1.8668
135	geochang	spring	male	0	28.61	0	0	0	0	0	0	0	0	0	0	0	0	0	0	0.9334
136	geochang	spring	female	0	8.69	0	0	0	0	0	0	0	0	0	0	0	0	0	0	0.868062
137	geochang	spring	male	0	8.1	0	0	0	0	0	0	0	0	0	0	0	0	0	0	2.45269
138	geochang	spring	female	0	16.35	0	0	0	0	0	0	0	0	0	0	0	0	0	0	31.6789
139	geochang	spring	male	0	14.62	0	0	0	0	0	0	0	0	0	0	0	0	0	0	0
140	geochang	summer	male	0	0	0	0	0	0	0	0	0	12.4	0	0	0	0	0	0	0
141	geochang	summer	male	0	0	0	0	0	0	0	0	0	0	0	0	0	12.76	0	0	32.3028
142	geochang	summer	female	6.81	0	0	0	0	0	0	0	0	0	0	0	0	0.7	0	0	1.13229
143	geochang	summer	female	5.72	0	0	0	0	0	0	0	0	11.88	0	0	0	0	0	0	26.9839
144	geochang	summer	male	6.31	0	0	0	0	0	0	0	0	0	0	0	0	0	0	0	238.361
145	seoul	autumn	male	0.46	0	0	0	0	0	0	0	0	0	0	0	0	0	19.12	0	0
146	seoul	autumn	male	1.62	0	0	0.07	0.06	0	0	1.46	0	0	0	0	0	0	20.81	0	0.554655
147	seoul	winter	male	0.7	0	0	0	0	0	0	0	0	0	0	0	0	0	9.56	5.78	0
148	seoul	summer	female	9.09	0	0	0.07	0	2.14	0	0	0	0	0	0	0	8.19	0	0	4.4875
149	seoul	autumn	female	6.09	0	0	0.57	0	0	0	0	0	0	0	0	0	0	2.01	0	3.02063
150	seoul	autumn	female	0.98	0	0	0.72	3.85	0	0	0	0	0	0	0	0	0	13.47	0	0
151	seoul	autumn	female	2.11	0	0	0	0.96	0	0	0	0	0	0	0	0	0	8.25	0	0
152	seoul	autumn	male	0	0	0	0	0	0	0	0	0	0	0	0	0	0	5.86	4.77	1.27517
153	seoul	autumn	female	0.34	0.15	0	0	0	0	0	0	0	0	0	0	0	0	15.63	0	0
154	seoul	autumn	male	0.54	17.91	0	0.16	0	3.99	0	0.35	0	0	0	0	0	0	2.23	0	0
155	seoul	autumn	male	0.79	0	0	0	0.93	0	0	0	0	0	0	0	0	0	0.55	0	0
156	seoul	winter	male	8.84	0	0	0.45	0	0	0	0	0	0	0	0	0	0	0.25	0.21	0
157	seoul	winter	female	0	14.2	0	0	0	0	0	0	0	0	0	0	0	0	0	0	0
158	seoul	spring	female	0	1.14	0	0	0	0	0	0	0	0	0	0	0	0	0	0	0
159	seoul	spring	male	0.34	0	0	0	0	0	0	0	0	0	0	0	0	0	4.37	0	0
160	seoul	spring	female	0	16.3	0	0	0	0	0	0	0	0	0	0	0	0	0	0	0
161	seoul	spring	male	0	1.37	0	4.29	0	0	0	0	0	0	0	0	0	0	14.27	0	2.59629
162	seoul	spring	female	1.97	0	0	0.34	0	0	0	0	0	0	0	0	0	0	6.22	0	0.751387
163	seoul	summer	female	3.98	0	0	0	0	0	0	0	0	0	0	0	0	12.96	0	0	15.1692
164	seoul	summer	female	0	0	0	0	0	0	0	0	0	0	2.38	0	0	42.3	0	0	17.5583
165	seoul	summer	female	0.95	6.93	0.07	0.07	0	0	0	1.29	0	0	0	0	0	0.75	0	0	9.17209
166	seoul	summer	female	0.32	0	5.67	0.05	0	0	0	0	0	0	0	0	0	3.75	0.39	0	165.029
167	seoul	autumn	female	0	7.68	0	0.08	0	0	0	0.42	0	0	0	0	0	0	0.62	0	13.9579
168	seoul	autumn	male	0	0	0	0	0	0	0	0.61	0	0	0	0	0	0	15.42	0	1.21916
169	seoul	autumn	female	0	0	0.44	0	0	0	0	11.95	0	0	0	0	0	1.69	2.86	0	0
170	seoul	autumn	female	1.15	0	0	0.71	0	0	0	0	0	0	0	0	0	0	21.46	0	25.2144
171	seoul	autumn	male	0.17	11.89	0.11	0.04	0	0	0	0.33	0	0	0	0	0	0	3.88	0	3.58892
172	seoul	autumn	male	0	0	0	0.34	0	0	0	0	0	0	0	0	0	0	22.71	0	12.5147
173	seoul	autumn	female	1.42	0	0	0.06	0	0	0	0.93	0	0	0	0	0	2.75	6.67	0	1.54801
174	seoul	autumn	male	0	0	0	4.07	0	0	0	0.16	0	0	0	0	0	0	9.62	0	1.67904
175	seoul	autumn	male	0	0	0	0	0	6.73	0	0	0	0	0.16	0	0	0	3.41	0	7.95724
176	seoul	autumn	male	0.27	0	0	0.29	0	0	0	0	0	0	3.03	0	0	0	3.16	0	9.27656
177	seoul	autumn	female	2.19	0	0	0	0	0	0	0	0	0	0	0	0.15	0	0	0	28.9239
178	seoul	autumn	male	7.9	0	0	0	0	0	0	0.16	0	0	0	0	0	0	2.72	1.52	28.394
179	seoul	autumn	female	0	10.71	0	1.18	0	0	0	0	0	0	0	0	0	0	0	0	40.5383
180	seoul	autumn	male	1.69	3.76	1.4	0	2.35	0	0	0	0	0	0	0	0	0	0	0	1.94147
181	seoul	autumn	female	0	0.97	0	1.92	0	0	0	0.45	0	0	0	0	0	0	8.42	0	64.8261
182	seoul	autumn	male	0	0	0	0	0	0	0	0	0	0	0	0	0	0	8.7	2.3	0.422543
183	seoul	winter	male	0	24.2	0	0	0	0	0	0	0	0	0	0	0	0	0	0	0
184	seoul	winter	male	0	0	0	0	1.18	0	0	0	0	0	0	0	0	0	0	0	0
185	seoul	winter	male	0	15.23	0	0	0	0	0	0	0	0	0	0	0	0	0	0	0
186	seoul	winter	female	0	13.76	0.1	0	0	0	0	0	0	0	0	0	0	0	0	0	0
187	seoul	spring	male	0	5.52	0	0	0	0	0	0	0	0	0	0	0	0	0	0	9.46575
188	seoul	spring	male	0	0.55	0	0.53	0	0	5.11	0	0	0	0	0	0	0	17.69	0	4.23907
189	seoul	spring	male	0	0.67	0	0.6	0	0	0	0	0	0	0	0	0	0	13.28	0	0.849394
190	seoul	spring	male	0	5.48	0	0	0	0	0	0	0	0	0	0	0	0	7.86	0	6.74417
191	seoul	summer	male	0	0	0	0	0	0	0	0	0	0	0	0	0	12.74	0	0	0
192	seoul	summer	male	3.47	0	0	0	0	0	0	0	0	0	0	0	0	6.12	0	0	0
193	seoul	summer	male	2.56	6.08	0	0	0	0	0	0	0	0	0	0	0	7.3	0	0	3.71924
194	seoul	summer	male	0	0	0	0	0	0	0	0	0	0	31.5	0	0	0	0	0	0
195	seoul	autumn	male	7.29	0	0	0	0	0	2.68	0	0	0	0.58	0	0	0	0	1.41	0.28002
196	seoul	autumn	male	0.5	0	0	0.58	0	0	0	0	0	0	0	0	0	0	20.77	0	19.3501
197	seoul	autumn	male	0	0	0	0	0	0	0	0.99	0	0	0	0	20	0	0	0.82	2.0104
198	seoul	autumn	male	2.39	0	0	0	0	0	0	7.75	0	0	0	0	0	2.98	0	0	0.678151
199	seoul	autumn	male	0	0	15.55	0.04	0	0	0	0	0	0	0	0	0	0	0	0	0
200	seoul	autumn	male	1.14	0	0	0.42	0	0.42	0	4.68	0	0	0	0	0	0	0	0	4.40852
201	seoul	autumn	male	0	0.42	0	0.18	0	0	0	0	0	0	0	0	12.85	8.16	0	0	0
202	seoul	autumn	male	0.32	0	0	0.03	0	0	0	0.63	0	0	0	0	0	0	11.28	0	0
203	seoul	autumn	male	0	0	0	0	0	0	0	10.06	0	0	0	0	0	0	0.57	0	0.4308
204	seoul	autumn	male	1.44	0	0	0.44	0	0	0	0	0	0	0	0	0	0	6.03	0.29	1.67294
205	seoul	autumn	male	0	0	0	0	0	0	0	0	0	0	0	0	0	0	0	6.53	0
206	seoul	autumn	male	0	3.63	4.32	0	0	0	0	0	0	0	0	0	0	0	0	0	0
207	seoul	winter	male	0	14.19	0	0	0	0	0	0	0	0	0	0	0	0	0	0	0
